# Supplementary material for: Serum Antioxidant Vitamins Mediate the Association between Periodontitis and Metabolically Unhealthy Overweight/Obesity
Source: Nutrients. 2022 Nov 21;14(22):4939. doi: 10.3390/nu14224939 (PMC9694708; doi:10.3390/nu14224939)
Supplement: Supplementary file 1 [file nutrients-14-04939-s001.zip]

Archive with 1 entries (1 files):
- nutrients-2043022-supplementary.pdf
